# Supplementary material for: The Immune System Response to 15-kDa Barley Protein: A Mouse Model Study
Source: Nutrients. 2022 Oct 18;14(20):4371. doi: 10.3390/nu14204371 (PMC9611736; doi:10.3390/nu14204371)
Supplement: Supplementary file 1 [file nutrients-14-04371-s001.zip]

Archive with 2 entries (2 files):
- 0_Supplementary Figure S1.pdf
- 0_Supplementary Table S1.pdf
